# Supplementary material for: 53BP1 deficiency leads to hyperrecombination using break-induced replication (BIR)
Source: bioRxiv. 2024 Sep 13:2024.09.11.612483. Preprint. [Version 1] doi: 10.1101/2024.09.11.612483 (PMC11419065; doi:10.1101/2024.09.11.612483)
Supplement: Supplement 1 [file media-1.xlsx]

## Sheet: shRNA
shRNA sequences
53BP1-shRNA	GAACAGAAGTAGAAAGAAAAG
BRCA1-shRNA	TGATAAAGCTCCAGCAGGAAA
FANCM-shRNA	GAACAAGATTCCTCATTACTT
MRE11-shRNA	GATGAGAACTCTTGGTTTATT
PIF1-shRNA	GAAGACAGGTGCTCCGGAAGC
POLD3-shRNA	CGAGTAGCATTATCTGATGAT
PCNA-shRNA	TGGAGAACTTGGAAATGGAA
PRIM1-shRNA	AGCATCGTCTCTGGGTATATT
RAD51-shRNA	CTAATCAGGTGGTAGCTCAAG
RAD52-shRNA	GATGGTTCATATCATGAAGA
RIF1-shRNA	TCTTATGAGACGTATAGTATT
RPA2-shRNA	CCTAGTTTCACAATCTGTTGT
SHLD1-shRNA	CCAGCGTTAATGACTGCCATT
SMARCAD1-shRNA	CCAGCACCTTATGACAATTAA
